# Supplementary material for: A phylogeny of species near Agrostis supporting the recognition of two new genera, Agrostula and Alpagrostis (Poaceae, Pooideae, Agrostidinae) from Europe
Source: PhytoKeys. 2020 Nov 20;167:57–82. doi: 10.3897/phytokeys.167.55171 (PMC7695677; doi:10.3897/phytokeys.167.55171)
Supplement: XML Treatment for Agrostula [file phytokeys.167.55171-treatment1.xml]

<!DOCTYPE tp:taxon-treatment
  PUBLIC "-//TaxonX//DTD Taxonomic Treatment Publishing DTD v0 20100105//EN" "tax-treatment-NSO.dtd">
<tp:taxon-treatment xmlns:tp="http://www.plazi.org/taxpub"><tp:treatment-meta><kwd-group><label>Taxon classification</label><kwd><named-content xmlns:xlink="http://www.w3.org/1999/xlink" content-type="kingdom">Plantae</named-content></kwd><kwd><named-content xmlns:xlink="http://www.w3.org/1999/xlink" content-type="order">Poales</named-content></kwd><kwd><named-content xmlns:xlink="http://www.w3.org/1999/xlink" content-type="family">Poaceae</named-content></kwd></kwd-group><mixed-citation publication-type="journal"><person-group><name><surname>Peterson</surname><given-names>Paul M.</given-names></name><name><surname>Sylvester</surname><given-names>Steven P.</given-names></name><name><surname>Romaschenko</surname><given-names>Konstantin</given-names></name><name><surname>Soreng</surname><given-names>Robert J.</given-names></name><name><surname>Barberá</surname><given-names>Patricia</given-names></name><name><surname>Quintanar</surname><given-names>Alejandro</given-names></name><name><surname>Aedo</surname><given-names>Carlos</given-names></name></person-group><article-title>A phylogeny of species near <italic><tp:taxon-name><tp:taxon-name-part taxon-name-part-type="genus" reg="Agrostis">Agrostis</tp:taxon-name-part></tp:taxon-name></italic> supporting the recognition of two new genera, <italic><tp:taxon-name><tp:taxon-name-part taxon-name-part-type="genus" reg="Agrostula">Agrostula</tp:taxon-name-part></tp:taxon-name></italic> and <italic><tp:taxon-name><tp:taxon-name-part taxon-name-part-type="genus" reg="Alpagrostis">Alpagrostis</tp:taxon-name-part></tp:taxon-name></italic> (<tp:taxon-name><tp:taxon-name-part taxon-name-part-type="family">Poaceae</tp:taxon-name-part></tp:taxon-name>, <tp:taxon-name><tp:taxon-name-part taxon-name-part-type="subfamily">Pooideae</tp:taxon-name-part></tp:taxon-name>, <tp:taxon-name><tp:taxon-name-part taxon-name-part-type="subtribe">Agrostidinae</tp:taxon-name-part></tp:taxon-name>) from Europe</article-title><source>PhytoKeys</source><day>20</day><month>11</month><year>2020</year><volume>167</volume><fpage>57</fpage><lpage>82</lpage><pub-id pub-id-type="doi">10.3897/phytokeys.167.55171</pub-id></mixed-citation></tp:treatment-meta><tp:nomenclature><tp:taxon-name><object-id xmlns:xlink="http://www.w3.org/1999/xlink" content-type="arpha" xlink:type="simple">4C2FE805-65B8-59BC-BF12-5B3287C017EA</object-id>
              <tp:taxon-name-part taxon-name-part-type="genus" reg="Agrostula">Agrostula</tp:taxon-name-part>
              <object-id xmlns:xlink="http://www.w3.org/1999/xlink" content-type="ipni" xlink:type="simple">urn:lsid:ipni.org:names:77212587-1</object-id>
            </tp:taxon-name><tp:taxon-authority>P.M. Peterson, Romasch., Soreng &amp; Sylvester</tp:taxon-authority><tp:taxon-status xmlns:xlink="http://www.w3.org/1999/xlink" xlink:type="simple">gen. nov.</tp:taxon-status></tp:nomenclature><tp:treatment-sec sec-type="material" id="SECID0ESJDI"><title>Type.</title><p><italic><tp:taxon-name><tp:taxon-name-part taxon-name-part-type="genus" reg="Agrostis">Agrostis</tp:taxon-name-part> <tp:taxon-name-part taxon-name-part-type="species" reg="truncatula">truncatula</tp:taxon-name-part></tp:taxon-name></italic> Parl.</p></tp:treatment-sec><tp:treatment-sec sec-type="diagnosis" id="SECID0EDKDI"><title>Diagnosis.</title><p>The one species of <italic><tp:taxon-name><tp:taxon-name-part taxon-name-part-type="genus" reg="Agrostula">Agrostula</tp:taxon-name-part></tp:taxon-name></italic> differs from all other species of <italic><tp:taxon-name><tp:taxon-name-part taxon-name-part-type="genus" reg="Agrostis">Agrostis</tp:taxon-name-part></tp:taxon-name></italic> by its glumes being dorsally rounded, not keeled, smooth throughout, and with apices blunt to truncate and erose to denticulate. Further differentiation can be made by the combination of perennial habit, leaf blades with pillars of sclerenchyma that are continuous between the adaxial and abaxial surface of the blades, panicles open and diffuse, florets ½ the length of the glumes, lemmas equally wide as long, widest at (or near) apex, apices broadly truncate, irregularly 5 to 7 denticulate to erose, awnless, paleas c. ½ the length of the lemma, anthers longer than the lemma, caryopsis surface rugose-papillose, and its ecology, being found growing in very shallow soils.</p></tp:treatment-sec><tp:treatment-sec sec-type="description" id="SECID0EXKDI"><title>Description.</title><p><bold><italic>Perennials</italic></bold> moderately to densely tufted. <bold><italic>Culms</italic></bold> 10–40 cm tall, erect, arching, or geniculate-ascendant, slender, smooth, usually with 3 or 4 nodes extended above the basal foliage. <bold><italic>Tillers</italic></bold> intravaginal, extravaginal innovations absent. <bold><italic>Leaves</italic></bold> mostly basal, in fascicles of few to many leaves; <bold><italic>sheaths</italic></bold> often as long as or sometimes longer than the internodes, glabrous, smooth; <bold><italic>ligules</italic></bold> 0.5–4 mm long, longer than they are wide in subsp. truncatula and shorter than they are wide in subsp. <tp:taxon-name><tp:taxon-name-part taxon-name-part-type="genus" reg="Agrostula"/><tp:taxon-name-part taxon-name-part-type="species" reg="truncatula"/><tp:taxon-name-part taxon-name-part-type="subspecies" reg="durieui">durieui</tp:taxon-name-part></tp:taxon-name>, oblong, hyaline, glabrous, smooth, apices truncate to acute, dentate; basal and tiller ligules 0.5–2.5 × 1–2.5 mm; upper culm ligules 3–4 × 1–2.5 mm in subsp. truncatula; <bold><italic>blades</italic></bold> flat, conduplicate, or convolute, straight to sometimes recurved after flowering, acute, firm to rigid, glabrous, abaxially scabrous, adaxially scabrous; blades of lower culm and tillers 3–7 cm long, 0.7–2 mm in diameter as flat, folded or rolled; blades of upper culm 1–4 cm long, 0.5–1.2 mm in diameter as flat, folded or rolled. <bold><italic>Inflorescence</italic></bold> c. 2–20 × 2–12 cm, a panicle, diffuse and open, broadly ovoid; <bold><italic>panicle branches</italic></bold> divaricate, capillaceous, with spikelets present only in the distal 1/3–½, glabrous, smooth; <bold><italic>pedicels</italic></bold> generally twice as long as the spikelets or longer, thickened, apices clavate, glabrous, smooth. <bold><italic>Spikelets</italic></bold> 1–1.7 mm long, 1-flowered, disarticulating above the glumes, dorsally compressed or very weakly laterally compressed; <bold><italic>glumes</italic></bold> equal or subequal, ovoid-lanceolate, membranous, 1-veined, the vein inconspicuous, dorsally rounded, smooth throughout, apices truncate to blunt and minutely notched, erose to denticulate; <bold><italic>floret</italic></bold> c. ½ the length of the glumes, sessile; <bold><italic>lemmas</italic></bold> 0.5–0.8 mm long in subsp. truncatula and (0.7–)0.9–1(–1.2) mm long in subsp. <tp:taxon-name><tp:taxon-name-part taxon-name-part-type="genus" reg="Agrostula"/><tp:taxon-name-part taxon-name-part-type="species" reg="truncatula"/><tp:taxon-name-part taxon-name-part-type="subspecies" reg="durieui">durieui</tp:taxon-name-part></tp:taxon-name>, broadly ovoid, equally wide as long, widest at (or near) apex, membranous, dorsally rounded, 5-veined, veins usually evident to distinct, with at least the outer veins excurrent, usually glabrous or sometimes pubescent, smooth throughout, apex broadly truncate and denticulate, with the veins terminating in 5 to 7 teeth 1/8–1/5 the length of the lemma, awnless; <bold><italic>paleas</italic></bold> 0.3–0.5 mm long, c. ½ the length of the lemma, glabrous, smooth, apices bifid, denticulate; <bold><italic>calluses</italic></bold> rounded, blunt, glabrous or almost so, abaxially smooth; <bold><italic>rachilla</italic></bold> prolongation absent. <bold><italic>Flowers</italic></bold> perfect; <bold><italic>lodicules</italic></bold> 0.1–0.3 mm long, c. ½ as long as the palea, 2 in number, acute; <bold><italic>anthers</italic></bold> 0.7–1 mm long, 3 in number; <bold><italic>ovaries</italic></bold> glabrous. <bold><italic>Caryopses</italic></bold> 0.8–1.1 mm long, generally longer than the lemmas, only partially concealed at maturity, ellipsoid, surface rugose-papillose, ventrally sulcate, sulcus distinct, almost without rostellum; hilum narrowly elliptic c. 1/6–1/3 the length of the caryopsis; endosperm liquid. 2<italic>n</italic> = 14 + 0–4B (<xref ref-type="bibr" rid="B12">Garde 1951</xref>; <xref ref-type="bibr" rid="B4">Björkman 1960</xref>; <xref ref-type="bibr" rid="B10">Fernandes and Queiros 1969</xref>; <xref ref-type="bibr" rid="B26">Queiros 1974</xref>, <xref ref-type="bibr" rid="B27">1979</xref>; <xref ref-type="bibr" rid="B29">Romero García and Blanca López 1988</xref>).</p></tp:treatment-sec><tp:treatment-sec sec-type="distribution" id="SECID0ETODI"><title>Distribution and ecology.</title><p>Iberian Peninsula and northern Africa, distributed in France, Spain, Portugal, and Morocco. Found in Mediterranean, Iberian-Atlantic and cold temperate, often high-elevation, environments of the Pyrenees. Forms part of pioneer grassland species assemblages which grow on very shallow and sandy ‘skeleton’ soils, apparently reliant on climatic humidity in addition to precipitation for its water supply. Usually flowering from June to July.</p></tp:treatment-sec><tp:treatment-sec sec-type="notes" id="SECID0EYODI"><title>Notes.</title><p><italic><tp:taxon-name><tp:taxon-name-part taxon-name-part-type="genus" reg="Agrostula">Agrostula</tp:taxon-name-part> <tp:taxon-name-part taxon-name-part-type="species" reg="truncatula">truncatula</tp:taxon-name-part></tp:taxon-name></italic> also differs in its leaf blade anatomy from most other species of <italic><tp:taxon-name><tp:taxon-name-part taxon-name-part-type="genus" reg="Agrostis">Agrostis</tp:taxon-name-part></tp:taxon-name></italic> in having pillars of sclerenchyma which are continuous between the adaxial and abaxial surface of the blades. These continuous pillars of sclerenchyma are exceptionally thick and found only on the margins and central vein in subsp. truncatula, while subsp. <tp:taxon-name><tp:taxon-name-part taxon-name-part-type="genus" reg="Agrostula"/><tp:taxon-name-part taxon-name-part-type="species" reg="truncatula"/><tp:taxon-name-part taxon-name-part-type="subspecies" reg="durieui">durieui</tp:taxon-name-part></tp:taxon-name> has thinner continuous sclerenchyma packets in the margins, central and primary veins (<xref ref-type="bibr" rid="B29">Romero García and Blanca López 1988</xref>: fig. 4C–F). Costal cells and intercostal long cells of the abaxial blade surface are also distinct, with <italic><tp:taxon-name><tp:taxon-name-part taxon-name-part-type="genus" reg="Alpagrostis">A.</tp:taxon-name-part> <tp:taxon-name-part taxon-name-part-type="species" reg="truncatula">truncatula</tp:taxon-name-part></tp:taxon-name></italic> differing from species of <italic><tp:taxon-name><tp:taxon-name-part taxon-name-part-type="genus" reg="Agrostis">Agrostis</tp:taxon-name-part></tp:taxon-name></italic> in the Iberian Peninsula in having paired s<sub>0</sub>-z cells in the costal zone, and l<sub>3</sub> type long cells in the intercostal zone (<xref ref-type="bibr" rid="B29">Romero García and Blanca López 1988</xref>). Stomata are also apparently absent on the abaxial blade surface, a character found in only a few other species in the Iberian Peninsula, i.e., <italic><tp:taxon-name><tp:taxon-name-part taxon-name-part-type="genus" reg="Agrostis">Agrostis</tp:taxon-name-part> <tp:taxon-name-part taxon-name-part-type="species" reg="reuteri">reuteri</tp:taxon-name-part></tp:taxon-name></italic> and <italic><tp:taxon-name><tp:taxon-name-part taxon-name-part-type="genus" reg="Alpagrostis">Alpagrostis</tp:taxon-name-part> <tp:taxon-name-part taxon-name-part-type="species" reg="setacea">setacea</tp:taxon-name-part></tp:taxon-name></italic> (Romero García &amp; Blanca López, 1988).</p></tp:treatment-sec><ref-list><ref id="B12"><mixed-citation xmlns:xlink="http://www.w3.org/1999/xlink" xlink:type="simple"><person-group><name name-style="western"><surname>Garde</surname><given-names>A</given-names></name></person-group> (<year>1951</year>) <article-title>Breve nota sobre la cariología de algunas Gramíneas Portuguesas.</article-title><source>Genetica Iberica</source><volume>3</volume>: <fpage>145</fpage>–<lpage>154</lpage>.</mixed-citation></ref><ref id="B4"><mixed-citation xmlns:xlink="http://www.w3.org/1999/xlink" xlink:type="simple"><person-group><name name-style="western"><surname>Björkman</surname><given-names>SO</given-names></name></person-group> (<year>1960</year>) <article-title>Studies in <italic><tp:taxon-name><tp:taxon-name-part taxon-name-part-type="genus">Agrostis</tp:taxon-name-part></tp:taxon-name></italic> and related genera.</article-title><source>Symbolae Botanicae Upsalienses</source><volume>17</volume>(<issue>1</issue>): <fpage>1</fpage>–<lpage>112</lpage>.</mixed-citation></ref><ref id="B10"><mixed-citation xmlns:xlink="http://www.w3.org/1999/xlink" xlink:type="simple"><person-group><name name-style="western"><surname>Fernandes</surname><given-names>A</given-names></name><name name-style="western"><surname>Queiros</surname><given-names>M</given-names></name></person-group> (<year>1969</year>) Contribution á la connaisance cytotaxinomique des <tp:taxon-name><tp:taxon-name-part taxon-name-part-type="phylum">Spermatophyta</tp:taxon-name-part></tp:taxon-name> du Portugal 1. <tp:taxon-name><tp:taxon-name-part taxon-name-part-type="family">Gramineae</tp:taxon-name-part></tp:taxon-name>. Boletim da Sociedade Borteriana, ser 2, 43: 20–140.</mixed-citation></ref><ref id="B26"><mixed-citation xmlns:xlink="http://www.w3.org/1999/xlink" xlink:type="simple"><person-group><name name-style="western"><surname>Queiros</surname><given-names>M</given-names></name></person-group> (<year>1974</year>) Contribucao para o conhecimento citotaxonomico das <tp:taxon-name><tp:taxon-name-part taxon-name-part-type="phylum">Spermatophyta</tp:taxon-name-part></tp:taxon-name> de Portugal. I, <tp:taxon-name><tp:taxon-name-part taxon-name-part-type="subfamily">Gramineae</tp:taxon-name-part></tp:taxon-name>.supl.2, Boletim da Sociedade Broteriana, ser 2, 48: 81–98.</mixed-citation></ref><ref id="B27"><mixed-citation xmlns:xlink="http://www.w3.org/1999/xlink" xlink:type="simple"><person-group><name name-style="western"><surname>Queiros</surname><given-names>M</given-names></name></person-group> (<year>1979</year>) Números cromosómicos para a flora Portuguesa 16–37. Boletim da Sociedade Broteriana, ser 2, 53: 15–28.</mixed-citation></ref><ref id="B29"><mixed-citation xmlns:xlink="http://www.w3.org/1999/xlink" xlink:type="simple"><person-group><name name-style="western"><surname>Romero García</surname><given-names>AT</given-names></name><name name-style="western"><surname>Blanca López</surname><given-names>G</given-names></name></person-group> (<year>1988</year>) <article-title>Contribución al estudio cariosistemático del género <italic><tp:taxon-name><tp:taxon-name-part taxon-name-part-type="genus">Agrostis</tp:taxon-name-part></tp:taxon-name></italic> L. (<tp:taxon-name><tp:taxon-name-part taxon-name-part-type="family">Poaceae</tp:taxon-name-part></tp:taxon-name>) en la Península Ibérica. Boletim da Sociedade Broteriana, ser. 2.</article-title><volume>61</volume>: <fpage>81</fpage>–<lpage>104</lpage>.</mixed-citation></ref></ref-list></tp:taxon-treatment>
