# Supplementary material for: A phylogeny of species near Agrostis supporting the recognition of two new genera, Agrostula and Alpagrostis (Poaceae, Pooideae, Agrostidinae) from Europe
Source: PhytoKeys. 2020 Nov 20;167:57–82. doi: 10.3897/phytokeys.167.55171 (PMC7695677; doi:10.3897/phytokeys.167.55171)
Supplement: XML Treatment for Agrostula truncatula subsp. durieui [file phytokeys.167.55171-treatment3.xml]

<!DOCTYPE tp:taxon-treatment
  PUBLIC "-//TaxonX//DTD Taxonomic Treatment Publishing DTD v0 20100105//EN" "tax-treatment-NSO.dtd">
<tp:taxon-treatment xmlns:tp="http://www.plazi.org/taxpub"><tp:treatment-meta><kwd-group><label>Taxon classification</label><kwd><named-content xmlns:xlink="http://www.w3.org/1999/xlink" content-type="kingdom">Plantae</named-content></kwd><kwd><named-content xmlns:xlink="http://www.w3.org/1999/xlink" content-type="order">Poales</named-content></kwd><kwd><named-content xmlns:xlink="http://www.w3.org/1999/xlink" content-type="family">Poaceae</named-content></kwd></kwd-group><mixed-citation publication-type="journal"><person-group><name><surname>Peterson</surname><given-names>Paul M.</given-names></name><name><surname>Sylvester</surname><given-names>Steven P.</given-names></name><name><surname>Romaschenko</surname><given-names>Konstantin</given-names></name><name><surname>Soreng</surname><given-names>Robert J.</given-names></name><name><surname>Barberá</surname><given-names>Patricia</given-names></name><name><surname>Quintanar</surname><given-names>Alejandro</given-names></name><name><surname>Aedo</surname><given-names>Carlos</given-names></name></person-group><article-title>A phylogeny of species near <italic><tp:taxon-name><tp:taxon-name-part taxon-name-part-type="genus" reg="Agrostis">Agrostis</tp:taxon-name-part></tp:taxon-name></italic> supporting the recognition of two new genera, <italic><tp:taxon-name><tp:taxon-name-part taxon-name-part-type="genus" reg="Agrostula">Agrostula</tp:taxon-name-part></tp:taxon-name></italic> and <italic><tp:taxon-name><tp:taxon-name-part taxon-name-part-type="genus" reg="Alpagrostis">Alpagrostis</tp:taxon-name-part></tp:taxon-name></italic> (<tp:taxon-name><tp:taxon-name-part taxon-name-part-type="family">Poaceae</tp:taxon-name-part></tp:taxon-name>, <tp:taxon-name><tp:taxon-name-part taxon-name-part-type="subfamily">Pooideae</tp:taxon-name-part></tp:taxon-name>, <tp:taxon-name><tp:taxon-name-part taxon-name-part-type="subtribe">Agrostidinae</tp:taxon-name-part></tp:taxon-name>) from Europe</article-title><source>PhytoKeys</source><day>20</day><month>11</month><year>2020</year><volume>167</volume><fpage>57</fpage><lpage>82</lpage><pub-id pub-id-type="doi">10.3897/phytokeys.167.55171</pub-id></mixed-citation></tp:treatment-meta><tp:nomenclature><tp:taxon-name><object-id xmlns:xlink="http://www.w3.org/1999/xlink" content-type="arpha" xlink:type="simple">E8B9CD9F-09F4-51E6-896A-FDC015DB6278</object-id>
              <tp:taxon-name-part taxon-name-part-type="genus" reg="Agrostula">Agrostula</tp:taxon-name-part>
              <tp:taxon-name-part taxon-name-part-type="species" reg="truncatula">truncatula</tp:taxon-name-part>
              <tp:taxon-name-part taxon-name-part-type="infraspecific-rank">subsp.</tp:taxon-name-part>
              <tp:taxon-name-part taxon-name-part-type="subspecies" reg="durieui">durieui</tp:taxon-name-part>
              <object-id xmlns:xlink="http://www.w3.org/1999/xlink" content-type="ipni" xlink:type="simple">urn:lsid:ipni.org:names:77212591-1</object-id>
            </tp:taxon-name><tp:taxon-authority>(Boiss. &amp; Reut. ex Willk.) P.M. Peterson, Romasch., Quintanar, Soreng &amp; Sylvester</tp:taxon-authority><tp:taxon-status xmlns:xlink="http://www.w3.org/1999/xlink" xlink:type="simple">comb. nov.</tp:taxon-status><tp:nomenclature-citation-list><tp:nomenclature-citation><tp:taxon-name>
                  <tp:taxon-name-part taxon-name-part-type="genus" reg="Agrostis"/>
                  <tp:taxon-name-part taxon-name-part-type="species" reg="durieui"/>
                </tp:taxon-name><comment>≡ <tp:taxon-name><tp:taxon-name-part taxon-name-part-type="genus" reg="Agrostis">Agrostis</tp:taxon-name-part> <tp:taxon-name-part taxon-name-part-type="species" reg="durieui">durieui</tp:taxon-name-part></tp:taxon-name> Boiss. &amp; Reut. ex Willk., Suppl. Prodr. Fl. Hisp. 15. 1893 ≡ <tp:taxon-name><tp:taxon-name-part taxon-name-part-type="genus" reg="Agrostis">Agrostis</tp:taxon-name-part> <tp:taxon-name-part taxon-name-part-type="species" reg="truncatula">truncatula</tp:taxon-name-part> <tp:taxon-name-part taxon-name-part-type="infraspecific-rank">subsp.</tp:taxon-name-part> <tp:taxon-name-part taxon-name-part-type="subspecies" reg="durieui">durieui</tp:taxon-name-part></tp:taxon-name> (Boiss. &amp; Reut. ex Willk.) Asch. &amp; Graebn., Syn. Mitteleur. Fl. 2(1): 193. 1899 ≡ <tp:taxon-name><tp:taxon-name-part taxon-name-part-type="genus" reg="Agrostis">Agrostis</tp:taxon-name-part> <tp:taxon-name-part taxon-name-part-type="species" reg="delicatula">delicatula</tp:taxon-name-part> <tp:taxon-name-part taxon-name-part-type="infraspecific-rank">subsp.</tp:taxon-name-part> <tp:taxon-name-part taxon-name-part-type="subspecies" reg="durieui">durieui</tp:taxon-name-part></tp:taxon-name> (Boiss. &amp; Reut. ex Willk.) Rivas Mart., Lazaroa 2: 328. 1980 ≡ <tp:taxon-name><tp:taxon-name-part taxon-name-part-type="genus" reg="Neoschischkinia">Neoschischkinia</tp:taxon-name-part> <tp:taxon-name-part taxon-name-part-type="species" reg="truncatula">truncatula</tp:taxon-name-part> <tp:taxon-name-part taxon-name-part-type="infraspecific-rank">subsp.</tp:taxon-name-part> <tp:taxon-name-part taxon-name-part-type="subspecies" reg="durieui">durieui</tp:taxon-name-part></tp:taxon-name> (Boiss. &amp; Reut. ex Willk.) Valdés and H. Scholz, Willdenowia 36(2): 663. 2006. Type: Spain. Asturias: Peñaflor [“Hab. in Asturiis freq., usque ad summa juga occident., Peñaflor”], 16 Jun 1835, <italic>M.C. Durieu de Maisonneuve s.n.</italic> [Durieu Plant. Select. Hispano-Lusit sect. 1 Asturicae. Collectae, no. 173] (lectotype, designated by A.T. Romero García and G. Blanca, Taxon 35(4): 695. 1986: P-02219803 [image!]; isolectotypes: P-03487772 [image!], W-18890096450 [image!]. </comment></tp:nomenclature-citation><tp:nomenclature-citation><tp:taxon-name>
                  <tp:taxon-name-part taxon-name-part-type="genus" reg="Agrostis"/>
                  <tp:taxon-name-part taxon-name-part-type="species" reg="durieui"/>
                </tp:taxon-name><comment>= <tp:taxon-name><tp:taxon-name-part taxon-name-part-type="genus" reg="Agrostis">Agrostis</tp:taxon-name-part> <tp:taxon-name-part taxon-name-part-type="species" reg="durieui">durieui</tp:taxon-name-part></tp:taxon-name> Boiss. &amp; Reut. ex Gand., Bull. Soc. Bot. France 43: 210. 1896, nom. illeg. hom., non Boiss. and Reut. ex Willk. 1893. Type: Spain. Palencia: m. “Peña Labra, in fissuris, rupium cacuminis, 5700 ft, 26 Jul 1894, <italic>M. Gandoger</italic> s.n.” (lectotype, designated by S. Castroviejo and A. Charpin, Candollea 54(2): 475. 1999: LY [lower specimen]). </comment></tp:nomenclature-citation><tp:nomenclature-citation><tp:taxon-name>
                  <tp:taxon-name-part taxon-name-part-type="genus" reg="Agrostis"/>
                  <tp:taxon-name-part taxon-name-part-type="species" reg="truncatula"/>
                  <tp:taxon-name-part taxon-name-part-type="infraspecific-rank"/>
                  <tp:taxon-name-part taxon-name-part-type="variety" reg="durieui"/>
                  <tp:taxon-name-part taxon-name-part-type="infraspecific-rank"/>
                  <tp:taxon-name-part taxon-name-part-type="subspecies" reg="durieui"/>
                </tp:taxon-name><comment>= <tp:taxon-name><tp:taxon-name-part taxon-name-part-type="genus" reg="Agrostis">Agrostis</tp:taxon-name-part> <tp:taxon-name-part taxon-name-part-type="species" reg="truncatula">truncatula</tp:taxon-name-part> <tp:taxon-name-part taxon-name-part-type="infraspecific-rank">var.</tp:taxon-name-part> <tp:taxon-name-part taxon-name-part-type="variety" reg="durieui">durieui</tp:taxon-name-part> <tp:taxon-name-part taxon-name-part-type="authority">Henriq., Bol. Soc. Brot. 20: 49. 1903, nom. Illeg. hom., non</tp:taxon-name-part> <tp:taxon-name-part taxon-name-part-type="infraspecific-rank">subsp.</tp:taxon-name-part> <tp:taxon-name-part taxon-name-part-type="subspecies" reg="durieui">durieui</tp:taxon-name-part></tp:taxon-name> Asch. &amp; Graebn. Type: Spain. Asturias, 27 May 1864, <italic>Borgeau 2716</italic>. (lectotype, <bold>designated here</bold>: P-03330466 [image!]; isolectotypes: P-02220227 [image!], P-03330465 [image!], P-03487775 [image!]. </comment></tp:nomenclature-citation><tp:nomenclature-citation><tp:taxon-name>
                  <tp:taxon-name-part taxon-name-part-type="genus" reg="Agrostis"/>
                  <tp:taxon-name-part taxon-name-part-type="species" reg="truncatula"/>
                  <tp:taxon-name-part taxon-name-part-type="infraspecific-rank"/>
                  <tp:taxon-name-part taxon-name-part-type="subspecies" reg="commista"/>
                </tp:taxon-name><comment>= <tp:taxon-name><tp:taxon-name-part taxon-name-part-type="genus" reg="Agrostis">Agrostis</tp:taxon-name-part> <tp:taxon-name-part taxon-name-part-type="species" reg="truncatula">truncatula</tp:taxon-name-part> <tp:taxon-name-part taxon-name-part-type="infraspecific-rank">subsp.</tp:taxon-name-part> <tp:taxon-name-part taxon-name-part-type="subspecies" reg="commista">commista</tp:taxon-name-part></tp:taxon-name> Castrov. &amp; Charpin, Candollea 38(2): 676. 1983, nom. illeg. superfl. Type: Spain. Zamora: Lubián, Chanos, proximidades del puerto de Padornelo, 29T PG 7356, 1200 m, 30 Dec [Jul] 1977, <italic>S. Castroviejo 790</italic> (holotype: <abbrev xmlns:xlink="http://www.w3.org/1999/xlink" content-type="institution" xlink:title="Real Jardín Botánico Herbarium" id="ABBRID0EZ2DI" xlink:type="simple">MA</abbrev>-242072 [image!]; isotype: G-00191448 [image!]). </comment></tp:nomenclature-citation></tp:nomenclature-citation-list></tp:nomenclature><tp:treatment-sec sec-type="notes" id="SECID0E52DI"><title>Notes.</title><p><xref ref-type="bibr" rid="B30">Romero García et al. (1988a)</xref> provide a key to differentiate the two subspecies. The typical subspecies has ligules as long or longer than wide with acute apices, conduplicate leaf blades that recurve at anthesis, and shorter lemmas 0.5–0.8 mm long whereas <tp:taxon-name><tp:taxon-name-part taxon-name-part-type="genus" reg="Agrostula">Agrostula</tp:taxon-name-part> <tp:taxon-name-part taxon-name-part-type="species" reg="truncatula">truncatula</tp:taxon-name-part> <tp:taxon-name-part taxon-name-part-type="infraspecific-rank">subsp.</tp:taxon-name-part> <tp:taxon-name-part taxon-name-part-type="subspecies" reg="durieui">durieui</tp:taxon-name-part></tp:taxon-name> has ligules wider than long with truncate apices, flat, rarely conduplicate leaf blades that do not recurve at anthesis, and longer lemmas (0.7–)0.9–1(–1.2) mm long. <xref ref-type="bibr" rid="B24">Portal (2009)</xref> treated subsp. <tp:taxon-name><tp:taxon-name-part taxon-name-part-type="genus" reg="Agrostula"/><tp:taxon-name-part taxon-name-part-type="species" reg="truncatula"/><tp:taxon-name-part taxon-name-part-type="subspecies" reg="durieui">durieui</tp:taxon-name-part></tp:taxon-name> as <italic><tp:taxon-name><tp:taxon-name-part taxon-name-part-type="genus" reg="Agrostis">Agrostis</tp:taxon-name-part> <tp:taxon-name-part taxon-name-part-type="species" reg="durieui">durieui</tp:taxon-name-part></tp:taxon-name></italic> for France, and did not recognize <italic><tp:taxon-name><tp:taxon-name-part taxon-name-part-type="genus" reg="Alpagrostis">A.</tp:taxon-name-part> <tp:taxon-name-part taxon-name-part-type="species" reg="truncatula">truncatula</tp:taxon-name-part></tp:taxon-name></italic> as being in France.</p></tp:treatment-sec><ref-list><ref id="B30"><mixed-citation xmlns:xlink="http://www.w3.org/1999/xlink" xlink:type="simple"><person-group><name name-style="western"><surname>Romero García</surname><given-names>AT</given-names></name><name name-style="western"><surname>Blanca López</surname><given-names>G</given-names></name><name name-style="western"><surname>Morales Torres</surname><given-names>C</given-names></name></person-group> (<year>1988a</year>) <article-title>Revisión del género <italic><tp:taxon-name><tp:taxon-name-part taxon-name-part-type="genus">Agrostis</tp:taxon-name-part></tp:taxon-name></italic> L. (<tp:taxon-name><tp:taxon-name-part taxon-name-part-type="family">Poaceae</tp:taxon-name-part></tp:taxon-name>) en la península Ibérica.</article-title><source>Ruizia</source><volume>7</volume>: <fpage>1</fpage>–<lpage>160</lpage>.</mixed-citation></ref><ref id="B24"><mixed-citation xmlns:xlink="http://www.w3.org/1999/xlink" xlink:type="simple"><person-group><name name-style="western"><surname>Portal</surname><given-names>R</given-names></name></person-group> (<year>2009</year>) <italic><tp:taxon-name><tp:taxon-name-part taxon-name-part-type="genus">Agrostis</tp:taxon-name-part></tp:taxon-name></italic> de France. (privately published) Imprimerie Jeanne-d’Arc.</mixed-citation></ref></ref-list></tp:taxon-treatment>
