# Supplementary material for: A phylogeny of species near Agrostis supporting the recognition of two new genera, Agrostula and Alpagrostis (Poaceae, Pooideae, Agrostidinae) from Europe
Source: PhytoKeys. 2020 Nov 20;167:57–82. doi: 10.3897/phytokeys.167.55171 (PMC7695677; doi:10.3897/phytokeys.167.55171)
Supplement: XML Treatment for Alpagrostis [file phytokeys.167.55171-treatment4.xml]

<!DOCTYPE tp:taxon-treatment
  PUBLIC "-//TaxonX//DTD Taxonomic Treatment Publishing DTD v0 20100105//EN" "tax-treatment-NSO.dtd">
<tp:taxon-treatment xmlns:tp="http://www.plazi.org/taxpub"><tp:treatment-meta><kwd-group><label>Taxon classification</label><kwd><named-content xmlns:xlink="http://www.w3.org/1999/xlink" content-type="kingdom">Plantae</named-content></kwd><kwd><named-content xmlns:xlink="http://www.w3.org/1999/xlink" content-type="order">Poales</named-content></kwd><kwd><named-content xmlns:xlink="http://www.w3.org/1999/xlink" content-type="family">Poaceae</named-content></kwd></kwd-group><mixed-citation publication-type="journal"><person-group><name><surname>Peterson</surname><given-names>Paul M.</given-names></name><name><surname>Sylvester</surname><given-names>Steven P.</given-names></name><name><surname>Romaschenko</surname><given-names>Konstantin</given-names></name><name><surname>Soreng</surname><given-names>Robert J.</given-names></name><name><surname>Barberá</surname><given-names>Patricia</given-names></name><name><surname>Quintanar</surname><given-names>Alejandro</given-names></name><name><surname>Aedo</surname><given-names>Carlos</given-names></name></person-group><article-title>A phylogeny of species near <italic><tp:taxon-name><tp:taxon-name-part taxon-name-part-type="genus" reg="Agrostis">Agrostis</tp:taxon-name-part></tp:taxon-name></italic> supporting the recognition of two new genera, <italic><tp:taxon-name><tp:taxon-name-part taxon-name-part-type="genus" reg="Agrostula">Agrostula</tp:taxon-name-part></tp:taxon-name></italic> and <italic><tp:taxon-name><tp:taxon-name-part taxon-name-part-type="genus" reg="Alpagrostis">Alpagrostis</tp:taxon-name-part></tp:taxon-name></italic> (<tp:taxon-name><tp:taxon-name-part taxon-name-part-type="family">Poaceae</tp:taxon-name-part></tp:taxon-name>, <tp:taxon-name><tp:taxon-name-part taxon-name-part-type="subfamily">Pooideae</tp:taxon-name-part></tp:taxon-name>, <tp:taxon-name><tp:taxon-name-part taxon-name-part-type="subtribe">Agrostidinae</tp:taxon-name-part></tp:taxon-name>) from Europe</article-title><source>PhytoKeys</source><day>20</day><month>11</month><year>2020</year><volume>167</volume><fpage>57</fpage><lpage>82</lpage><pub-id pub-id-type="doi">10.3897/phytokeys.167.55171</pub-id></mixed-citation></tp:treatment-meta><tp:nomenclature><tp:taxon-name><object-id xmlns:xlink="http://www.w3.org/1999/xlink" content-type="arpha" xlink:type="simple">E50DC2B8-15A1-5239-891A-E7D400634E3E</object-id>
              <tp:taxon-name-part taxon-name-part-type="genus" reg="Alpagrostis">Alpagrostis</tp:taxon-name-part>
              <object-id xmlns:xlink="http://www.w3.org/1999/xlink" content-type="ipni" xlink:type="simple">urn:lsid:ipni.org:names:77212592-1</object-id>
            </tp:taxon-name><tp:taxon-authority>P.M. Peterson, Romasch., Soreng &amp; Sylvester</tp:taxon-authority><tp:taxon-status xmlns:xlink="http://www.w3.org/1999/xlink" xlink:type="simple">gen. nov.</tp:taxon-status></tp:nomenclature><tp:treatment-sec sec-type="material" id="SECID0ED6DI"><title>Type.</title><p><italic><tp:taxon-name><tp:taxon-name-part taxon-name-part-type="genus" reg="Agrostis">Agrostis</tp:taxon-name-part> <tp:taxon-name-part taxon-name-part-type="species" reg="alpina">alpina</tp:taxon-name-part></tp:taxon-name></italic> Scop.</p></tp:treatment-sec><tp:treatment-sec sec-type="diagnosis" id="SECID0EU6DI"><title>Diagnosis.</title><p>The species of <italic><tp:taxon-name><tp:taxon-name-part taxon-name-part-type="genus" reg="Alpagrostis">Alpagrostis</tp:taxon-name-part></tp:taxon-name></italic> differ from <italic><tp:taxon-name><tp:taxon-name-part taxon-name-part-type="genus" reg="Agrostis">Agrostis</tp:taxon-name-part></tp:taxon-name></italic> by a combination of characters in having plants densely tufted with only intravaginal innovations, leaves mainly basal, basal leaf blades involute and setaceous or filiform, conduplicate and acute, 0.1–1.2 mm in diameter as folded or rolled, ligules longer than they are wide, spikelets generally &gt; 3 mm long, lemma apices truncate with lateral veins prolonged from the apex in 2 (<italic><tp:taxon-name><tp:taxon-name-part taxon-name-part-type="genus" reg="Alpagrostis">A.</tp:taxon-name-part> <tp:taxon-name-part taxon-name-part-type="species" reg="setacea">setacea</tp:taxon-name-part></tp:taxon-name></italic>) or 4 setae 0.1–0.5 mm long, and, crucially, and lemmas with a well-developed awn, 3–7.4 mm long, inserted basally c. 0.1–0.4 mm from the base of the lemma, conspicuously twisted and geniculate.</p></tp:treatment-sec><tp:treatment-sec sec-type="description" id="SECID0EUAAK"><title>Description.</title><p><bold><italic>Perennials</italic></bold>, densely tufted. <bold><italic>Culms</italic></bold> 4–75 cm tall, erect or slightly geniculate at the base, slender, smooth or scabrous in the upper part, usually with 2–3 nodes extended above the basal foliage. <bold><italic>Tillers</italic></bold> intravaginal, extravaginal innovations absent. <bold><italic>Leaves</italic></bold> mostly basal, in fascicles of few to many leaves; <bold><italic>sheaths</italic></bold> shorter than the internodes, glabrous, smooth or scabrous; <bold><italic>ligules</italic></bold> 0.4–5 mm long, longer than they are wide, oblong, hyaline, glabrous, smooth, apices truncate, subacute, acute, entire to dentate; basal and tiller ligules 0.4–3 × 0.15–1.3 mm; upper culm ligules 1.7–5 × 0.7–1.5 mm; <bold><italic>blades</italic></bold> involute and setaceous or filiform and acute, tender to firm, straight to recurved, glabrous, abaxially smooth to scabrous, adaxially scabrous; blades of the lower culms and tillers 2–25 cm long, 0.1–1.2 mm in diameter as folded or rolled; blades of upper culm 1.5–10 cm long, 0.2–1.5 mm in diameter as folded or rolled, generally wider and shorter than tillers. <bold><italic>Inflorescence</italic></bold> (1.5–)2–15 × 0.5–3.5 cm, a panicle, lax and open to loosely to densely contracted and spikelike; <bold><italic>panicle branches</italic></bold> erect, ascendant or patent, with spikelets present from the base to only in the distal ½, glabrous, densely scabrous (or smooth in <italic><tp:taxon-name><tp:taxon-name-part taxon-name-part-type="genus" reg="Alpagrostis">A.</tp:taxon-name-part> <tp:taxon-name-part taxon-name-part-type="species" reg="barceloi">barceloi</tp:taxon-name-part></tp:taxon-name></italic>); <bold><italic>pedicels</italic></bold> as long as the spikelets, cylindrical, apices clavate, glabrous, densely scabrous (or smooth in <italic><tp:taxon-name><tp:taxon-name-part taxon-name-part-type="genus" reg="Alpagrostis">A.</tp:taxon-name-part> <tp:taxon-name-part taxon-name-part-type="species" reg="barceloi">barceloi</tp:taxon-name-part></tp:taxon-name></italic>). <bold><italic>Spikelets</italic></bold> (2.7 in <italic><tp:taxon-name><tp:taxon-name-part taxon-name-part-type="genus" reg="Alpagrostis">A.</tp:taxon-name-part> <tp:taxon-name-part taxon-name-part-type="species" reg="barceloi">barceloi</tp:taxon-name-part></tp:taxon-name></italic>–)3–5.2(–5.5) mm long, 1-flowered, disarticulating above the glumes, weakly laterally compressed; <bold><italic>glumes</italic></bold> unequal, the lower shorter and thinner than the upper, upper glume longer than the length of the floret by c. 0.8–1.9 mm, lanceolate, membranous, glabrous, keel scabrous throughout or in the distal ½, lateral veins smooth or scabrous distally, surfaces smooth or scabrous distally, apices acute or mucronate; lower glume 1-veined; upper glume (1-veined in <italic><tp:taxon-name><tp:taxon-name-part taxon-name-part-type="genus" reg="Alpagrostis">A.</tp:taxon-name-part> <tp:taxon-name-part taxon-name-part-type="species" reg="barceloi">barceloi</tp:taxon-name-part></tp:taxon-name></italic>) 3-veined; <bold><italic>floret</italic></bold> sessile, much shorter than the glumes; <bold><italic>lemmas</italic></bold> (1.8 in <italic><tp:taxon-name><tp:taxon-name-part taxon-name-part-type="genus" reg="Alpagrostis">A.</tp:taxon-name-part> <tp:taxon-name-part taxon-name-part-type="species" reg="barceloi">barceloi</tp:taxon-name-part></tp:taxon-name></italic>–)2–3.7, lanceolate, membranous, dorsally rounded, 5-veined, veins usually evident to distinct, with at least the outer veins excurrent, glabrous or thinly pubescent at the base with hairs up to 0.4 mm long, surface smooth to densely scabrous with aculeate (thin short stiff) prickles throughout, apex truncate with lateral veins prolonged from the apex in 2 (<italic><tp:taxon-name><tp:taxon-name-part taxon-name-part-type="genus" reg="Alpagrostis">A.</tp:taxon-name-part> <tp:taxon-name-part taxon-name-part-type="species" reg="setacea">setacea</tp:taxon-name-part></tp:taxon-name></italic>) or 4 setae 0.1–0.5 mm long, awned with awn inserted basally c. 0.1–0.4 mm from the base of the lemma (or sometimes in the lower 1/5–1/4 in <italic><tp:taxon-name><tp:taxon-name-part taxon-name-part-type="genus" reg="Alpagrostis">A.</tp:taxon-name-part> <tp:taxon-name-part taxon-name-part-type="species" reg="barceloi">barceloi</tp:taxon-name-part></tp:taxon-name></italic>), awn well-developed, 3–7.4 mm long, surpassing the glumes, geniculate in roughly the middle, distinctly twisted proximally with usually at least 2 full twists below the bend, smooth proximally, scabrous distally or for most of the length; <bold><italic>paleas</italic></bold> 0.4–1 mm long, 1/5–1/3 the length of the lemma, glabrous, smooth, apices bifid, dentate, irregularly dentate or emarginate; <bold><italic>calluses</italic></bold> rounded, blunt, pilose, with hairs 0.3–0.7 mm long inserted all around or in 2 lateral tufts, abaxially smooth; <bold><italic>rachilla</italic></bold> prolongation absent. <bold><italic>Flowers</italic></bold> perfect; <bold><italic>lodicules</italic></bold> 0.4–0.6 mm long, ½–2/3 as long as the palea, 2 in number, acute to lanceolate; <bold><italic>anthers</italic></bold> 0.7–2.3 mm long, 3 in number; <bold><italic>ovaries</italic></bold> glabrous. <bold><italic>Caryopses</italic></bold> 1.7–2 mm long, shorter than the lemmas, concealed at maturity, ellipsoid or fusiform, surface smooth (becoming narrow and shriveled with age), ventrally sulcate, sulcus distinct, almost without rostellum; <bold><italic>hilum</italic></bold> 1/6–1/3 length of the caryopsis, narrowly elliptic; <bold><italic>endosperm</italic></bold> liquid. 2<italic>n</italic> = 14 (In <italic><tp:taxon-name><tp:taxon-name-part taxon-name-part-type="genus" reg="Alpagrostis">A.</tp:taxon-name-part> <tp:taxon-name-part taxon-name-part-type="species" reg="setacea">setacea</tp:taxon-name-part></tp:taxon-name></italic>, <italic><tp:taxon-name><tp:taxon-name-part taxon-name-part-type="genus" reg="Alpagrostis">A.</tp:taxon-name-part> <tp:taxon-name-part taxon-name-part-type="species" reg="alpina">alpina</tp:taxon-name-part></tp:taxon-name></italic>), 28 (<italic><tp:taxon-name><tp:taxon-name-part taxon-name-part-type="genus" reg="Alpagrostis">A.</tp:taxon-name-part> <tp:taxon-name-part taxon-name-part-type="species" reg="barceloi">barceloi</tp:taxon-name-part></tp:taxon-name></italic>), or 42 (<italic><tp:taxon-name><tp:taxon-name-part taxon-name-part-type="genus" reg="Alpagrostis">A.</tp:taxon-name-part> <tp:taxon-name-part taxon-name-part-type="species" reg="schleicheri">schleicheri</tp:taxon-name-part></tp:taxon-name></italic>) [<xref ref-type="bibr" rid="B11">Frey 1997</xref>; <xref ref-type="bibr" rid="B35">Sáez and Rosselló 2000</xref>].</p></tp:treatment-sec><tp:treatment-sec sec-type="distribution" id="SECID0EHHAK"><title>Distribution and ecology.</title><p>Europe and Mediterranean. Found in cold temperate, often high-elevation environments, often found growing on nutrient poor soils. Usually flowering from June to August.</p></tp:treatment-sec><tp:treatment-sec sec-type="notes" id="SECID0EMHAK"><title>Notes.</title><p>All caryopses examined from herbarium specimens had a liquid lipid endosperm or were shriveled with a deep sulcus, implying that fresher specimens likely had a liquid endosperm. <tp:taxon-name><tp:taxon-name-part taxon-name-part-type="genus" reg="Agrostis">Agrostis</tp:taxon-name-part> <tp:taxon-name-part taxon-name-part-type="infraspecific-rank">sect.</tp:taxon-name-part> <tp:taxon-name-part taxon-name-part-type="section" reg="Bromidium">Bromidium</tp:taxon-name-part></tp:taxon-name> (Nees &amp; Meyen) E. Desv. shares many characteristics with <italic><tp:taxon-name><tp:taxon-name-part taxon-name-part-type="genus" reg="Alpagrostis">Alpagrostis</tp:taxon-name-part></tp:taxon-name></italic>, such as lemma apices terminating in scabrous setae, well-developed, thickened, twisted and geniculate awns inserted in the lower 1/3 of the lemma, palea &lt; 1/3 the length of the lemma, caryopses with liquid to semi-liquid endosperm. Based on molecular DNA studies, Romaschenko et al. (unpubl.) and <xref ref-type="bibr" rid="B43">Tkach et al. (2020)</xref> found <italic><tp:taxon-name><tp:taxon-name-part taxon-name-part-type="genus" reg="Bromidium">Bromidium</tp:taxon-name-part></tp:taxon-name></italic> to align within <italic><tp:taxon-name><tp:taxon-name-part taxon-name-part-type="genus" reg="Agrostis">Agrostis</tp:taxon-name-part></tp:taxon-name></italic> s.s.</p><p><italic><tp:taxon-name><tp:taxon-name-part taxon-name-part-type="genus" reg="Alpagrostis">Alpagrostis</tp:taxon-name-part> <tp:taxon-name-part taxon-name-part-type="species" reg="barceloi">barceloi</tp:taxon-name-part></tp:taxon-name></italic> differs somewhat from the other species in the genus, in terms of the panicle branches and pedicels being smooth, spikelets sometimes being shorter, 1-veined upper glumes, and awn sometimes inserted slightly higher up the lemma.</p></tp:treatment-sec><ref-list><ref id="B11"><mixed-citation xmlns:xlink="http://www.w3.org/1999/xlink" xlink:type="simple"><person-group><name name-style="western"><surname>Frey</surname><given-names>L</given-names></name></person-group> (<year>1997</year>) <article-title>Distribution of <italic><tp:taxon-name><tp:taxon-name-part taxon-name-part-type="genus">Agrostis</tp:taxon-name-part> <tp:taxon-name-part taxon-name-part-type="species">rupestris</tp:taxon-name-part></tp:taxon-name></italic> and <italic><tp:taxon-name><tp:taxon-name-part taxon-name-part-type="genus">A.</tp:taxon-name-part> <tp:taxon-name-part taxon-name-part-type="species">alpina</tp:taxon-name-part></tp:taxon-name></italic> (<tp:taxon-name><tp:taxon-name-part taxon-name-part-type="family">Poaceae</tp:taxon-name-part></tp:taxon-name>) and remarks on their taxonomy and karyology.</article-title><source>Fragments Floristica Geobotanica</source><volume>41</volume>: <fpage>25</fpage>–<lpage>42</lpage>.</mixed-citation></ref><ref id="B35"><mixed-citation xmlns:xlink="http://www.w3.org/1999/xlink" xlink:type="simple"><person-group><name name-style="western"><surname>Sáez</surname><given-names>L</given-names></name><name name-style="western"><surname>Rosselló</surname><given-names>JA</given-names></name></person-group> (<year>2000</year>) <article-title>A new species of <italic><tp:taxon-name><tp:taxon-name-part taxon-name-part-type="genus">Agrostis</tp:taxon-name-part></tp:taxon-name></italic> (<tp:taxon-name><tp:taxon-name-part taxon-name-part-type="family">Gramineae</tp:taxon-name-part></tp:taxon-name>) in the <italic><tp:taxon-name><tp:taxon-name-part taxon-name-part-type="genus">A.</tp:taxon-name-part> <tp:taxon-name-part taxon-name-part-type="species">alpina</tp:taxon-name-part></tp:taxon-name></italic> complex.</article-title><source>Botanical Journal of the Linnean Society</source><volume>133</volume>(<issue>3</issue>): <fpage>359</fpage>–<lpage>370</lpage>. <ext-link xlink:type="simple" ext-link-type="doi" xlink:href="10.1111/j.1095-8339.2000.tb01551.x">https://doi.org/10.1111/j.1095-8339.2000.tb01551.x</ext-link></mixed-citation></ref><ref id="B43"><mixed-citation xmlns:xlink="http://www.w3.org/1999/xlink" xlink:type="simple"><person-group><name name-style="western"><surname>Tkach</surname><given-names>N</given-names></name><name name-style="western"><surname>Schneider</surname><given-names>J</given-names></name><name name-style="western"><surname>Döring</surname><given-names>E</given-names></name><name name-style="western"><surname>Wölk</surname><given-names>A</given-names></name><name name-style="western"><surname>Hochbach</surname><given-names>A</given-names></name><name name-style="western"><surname>Nissen</surname><given-names>J</given-names></name><name name-style="western"><surname>Winterfeld</surname><given-names>G</given-names></name><name name-style="western"><surname>Meyer</surname><given-names>S</given-names></name><name name-style="western"><surname>Gabriel</surname><given-names>J</given-names></name><name name-style="western"><surname>Hoffmann</surname><given-names>MH</given-names></name><name name-style="western"><surname>Röser</surname><given-names>M</given-names></name></person-group> (<year>2020</year>) <article-title>Phylogenetic lineages and the role of hybridization as driving force of evolution in grass supertribe Poodae.</article-title><source>Taxon</source><volume>69</volume>(<issue>2</issue>): <fpage>234</fpage>–<lpage>277</lpage>. <ext-link xlink:type="simple" ext-link-type="doi" xlink:href="10.1002/tax.12204">https://doi.org/10.1002/tax.12204</ext-link></mixed-citation></ref></ref-list></tp:taxon-treatment>
