# Supplementary material for: A phylogeny of species near Agrostis supporting the recognition of two new genera, Agrostula and Alpagrostis (Poaceae, Pooideae, Agrostidinae) from Europe
Source: PhytoKeys. 2020 Nov 20;167:57–82. doi: 10.3897/phytokeys.167.55171 (PMC7695677; doi:10.3897/phytokeys.167.55171)
Supplement: XML Treatment for Alpagrostis barceloi [file phytokeys.167.55171-treatment7.xml]

<!DOCTYPE tp:taxon-treatment
  PUBLIC "-//TaxonX//DTD Taxonomic Treatment Publishing DTD v0 20100105//EN" "tax-treatment-NSO.dtd">
<tp:taxon-treatment xmlns:tp="http://www.plazi.org/taxpub"><tp:treatment-meta><kwd-group><label>Taxon classification</label><kwd><named-content xmlns:xlink="http://www.w3.org/1999/xlink" content-type="kingdom">Plantae</named-content></kwd><kwd><named-content xmlns:xlink="http://www.w3.org/1999/xlink" content-type="order">Poales</named-content></kwd><kwd><named-content xmlns:xlink="http://www.w3.org/1999/xlink" content-type="family">Poaceae</named-content></kwd></kwd-group><mixed-citation publication-type="journal"><person-group><name><surname>Peterson</surname><given-names>Paul M.</given-names></name><name><surname>Sylvester</surname><given-names>Steven P.</given-names></name><name><surname>Romaschenko</surname><given-names>Konstantin</given-names></name><name><surname>Soreng</surname><given-names>Robert J.</given-names></name><name><surname>Barberá</surname><given-names>Patricia</given-names></name><name><surname>Quintanar</surname><given-names>Alejandro</given-names></name><name><surname>Aedo</surname><given-names>Carlos</given-names></name></person-group><article-title>A phylogeny of species near <italic><tp:taxon-name><tp:taxon-name-part taxon-name-part-type="genus" reg="Agrostis">Agrostis</tp:taxon-name-part></tp:taxon-name></italic> supporting the recognition of two new genera, <italic><tp:taxon-name><tp:taxon-name-part taxon-name-part-type="genus" reg="Agrostula">Agrostula</tp:taxon-name-part></tp:taxon-name></italic> and <italic><tp:taxon-name><tp:taxon-name-part taxon-name-part-type="genus" reg="Alpagrostis">Alpagrostis</tp:taxon-name-part></tp:taxon-name></italic> (<tp:taxon-name><tp:taxon-name-part taxon-name-part-type="family">Poaceae</tp:taxon-name-part></tp:taxon-name>, <tp:taxon-name><tp:taxon-name-part taxon-name-part-type="subfamily">Pooideae</tp:taxon-name-part></tp:taxon-name>, <tp:taxon-name><tp:taxon-name-part taxon-name-part-type="subtribe">Agrostidinae</tp:taxon-name-part></tp:taxon-name>) from Europe</article-title><source>PhytoKeys</source><day>20</day><month>11</month><year>2020</year><volume>167</volume><fpage>57</fpage><lpage>82</lpage><pub-id pub-id-type="doi">10.3897/phytokeys.167.55171</pub-id></mixed-citation></tp:treatment-meta><tp:nomenclature><tp:taxon-name><object-id xmlns:xlink="http://www.w3.org/1999/xlink" content-type="arpha" xlink:type="simple">DE6B2A5E-AE95-5579-A796-FE4FF3A1E2D7</object-id>
              <tp:taxon-name-part taxon-name-part-type="genus" reg="Alpagrostis">Alpagrostis</tp:taxon-name-part>
              <tp:taxon-name-part taxon-name-part-type="species" reg="barceloi">barceloi</tp:taxon-name-part>
              <object-id xmlns:xlink="http://www.w3.org/1999/xlink" content-type="ipni" xlink:type="simple">urn:lsid:ipni.org:names:77212597-1</object-id>
            </tp:taxon-name><tp:taxon-authority>(L. Sáez &amp; Rosselló) P.M. Peterson, Romasch., Soreng &amp; Sylvester</tp:taxon-authority><tp:taxon-status xmlns:xlink="http://www.w3.org/1999/xlink" xlink:type="simple">comb. nov.</tp:taxon-status><tp:nomenclature-citation-list><tp:nomenclature-citation><tp:taxon-name>
                  <tp:taxon-name-part taxon-name-part-type="genus" reg="Agrostis"/>
                  <tp:taxon-name-part taxon-name-part-type="species" reg="barceloi"/>
                </tp:taxon-name><comment>≡ <tp:taxon-name><tp:taxon-name-part taxon-name-part-type="genus" reg="Agrostis">Agrostis</tp:taxon-name-part> <tp:taxon-name-part taxon-name-part-type="species" reg="barceloi">barceloi</tp:taxon-name-part></tp:taxon-name> L. Saéz &amp; Rosselló, Bot. J. Linn. Soc. 133: 361–365, f. 1. 2000. Type: Spain. Insulae Balearicae [Balearic Islands], Majorca, in praeruptis rupium umbrosis calcareis septentrionalibus loco dicto Puig Major de Son Torrella, 1400 m, 31SDE8206, 14 Aug 1998, <italic>L. Sáez 5132</italic> (holotype: BC-852322; isotypes: BCC, M, W-20040000640 [image!], herb. L. Sáez). </comment></tp:nomenclature-citation></tp:nomenclature-citation-list></tp:nomenclature><tp:treatment-sec sec-type="notes" id="SECID0E1UAK"><title>Notes.</title><p>This species is included in <italic><tp:taxon-name><tp:taxon-name-part taxon-name-part-type="genus" reg="Alpagrostis">Alpagrostis</tp:taxon-name-part></tp:taxon-name></italic> based on its similar morphology, although this needs to be confirmed in molecular analyses. Certain characteristics sometimes differ from the other species in the genus, i.e., spikelets and lemmas sometimes shorter, insertion of the awn sometimes higher on the lemma, panicle branches and pedicels smooth or scaberulous. <italic><tp:taxon-name><tp:taxon-name-part taxon-name-part-type="genus" reg="Alpagrostis">Alpagrostis</tp:taxon-name-part> <tp:taxon-name-part taxon-name-part-type="species" reg="barceloi">barceloi</tp:taxon-name-part></tp:taxon-name></italic> shares with other member of the genus, conduplicate leaf blades, truncate lemma apices with setaceous extensions of the lateral veins, and ecologically is a strict orophyte, much like <italic><tp:taxon-name><tp:taxon-name-part taxon-name-part-type="genus" reg="Alpagrostis">A.</tp:taxon-name-part> <tp:taxon-name-part taxon-name-part-type="species" reg="alpina">alpina</tp:taxon-name-part></tp:taxon-name></italic> and <italic><tp:taxon-name><tp:taxon-name-part taxon-name-part-type="genus" reg="Alpagrostis">A.</tp:taxon-name-part> <tp:taxon-name-part taxon-name-part-type="species" reg="schleicheri">schleicheri</tp:taxon-name-part></tp:taxon-name></italic> (<xref ref-type="bibr" rid="B35">Sáez and Rosselló 2000</xref>).</p></tp:treatment-sec><ref-list><ref id="B35"><mixed-citation xmlns:xlink="http://www.w3.org/1999/xlink" xlink:type="simple"><person-group><name name-style="western"><surname>Sáez</surname><given-names>L</given-names></name><name name-style="western"><surname>Rosselló</surname><given-names>JA</given-names></name></person-group> (<year>2000</year>) <article-title>A new species of <italic><tp:taxon-name><tp:taxon-name-part taxon-name-part-type="genus">Agrostis</tp:taxon-name-part></tp:taxon-name></italic> (<tp:taxon-name><tp:taxon-name-part taxon-name-part-type="family">Gramineae</tp:taxon-name-part></tp:taxon-name>) in the <italic><tp:taxon-name><tp:taxon-name-part taxon-name-part-type="genus">A.</tp:taxon-name-part> <tp:taxon-name-part taxon-name-part-type="species">alpina</tp:taxon-name-part></tp:taxon-name></italic> complex.</article-title><source>Botanical Journal of the Linnean Society</source><volume>133</volume>(<issue>3</issue>): <fpage>359</fpage>–<lpage>370</lpage>. <ext-link xlink:type="simple" ext-link-type="doi" xlink:href="10.1111/j.1095-8339.2000.tb01551.x">https://doi.org/10.1111/j.1095-8339.2000.tb01551.x</ext-link></mixed-citation></ref></ref-list></tp:taxon-treatment>
