# Supplementary material for: A phylogeny of species near Agrostis supporting the recognition of two new genera, Agrostula and Alpagrostis (Poaceae, Pooideae, Agrostidinae) from Europe
Source: PhytoKeys. 2020 Nov 20;167:57–82. doi: 10.3897/phytokeys.167.55171 (PMC7695677; doi:10.3897/phytokeys.167.55171)
Supplement: XML Treatment for Alpagrostis setacea var. flava [file phytokeys.167.55171-treatment9.xml]

<!DOCTYPE tp:taxon-treatment
  PUBLIC "-//TaxonX//DTD Taxonomic Treatment Publishing DTD v0 20100105//EN" "tax-treatment-NSO.dtd">
<tp:taxon-treatment xmlns:tp="http://www.plazi.org/taxpub"><tp:treatment-meta><kwd-group><label>Taxon classification</label><kwd><named-content xmlns:xlink="http://www.w3.org/1999/xlink" content-type="kingdom">Plantae</named-content></kwd><kwd><named-content xmlns:xlink="http://www.w3.org/1999/xlink" content-type="order">Poales</named-content></kwd><kwd><named-content xmlns:xlink="http://www.w3.org/1999/xlink" content-type="family">Poaceae</named-content></kwd></kwd-group><mixed-citation publication-type="journal"><person-group><name><surname>Peterson</surname><given-names>Paul M.</given-names></name><name><surname>Sylvester</surname><given-names>Steven P.</given-names></name><name><surname>Romaschenko</surname><given-names>Konstantin</given-names></name><name><surname>Soreng</surname><given-names>Robert J.</given-names></name><name><surname>Barberá</surname><given-names>Patricia</given-names></name><name><surname>Quintanar</surname><given-names>Alejandro</given-names></name><name><surname>Aedo</surname><given-names>Carlos</given-names></name></person-group><article-title>A phylogeny of species near <italic><tp:taxon-name><tp:taxon-name-part taxon-name-part-type="genus" reg="Agrostis">Agrostis</tp:taxon-name-part></tp:taxon-name></italic> supporting the recognition of two new genera, <italic><tp:taxon-name><tp:taxon-name-part taxon-name-part-type="genus" reg="Agrostula">Agrostula</tp:taxon-name-part></tp:taxon-name></italic> and <italic><tp:taxon-name><tp:taxon-name-part taxon-name-part-type="genus" reg="Alpagrostis">Alpagrostis</tp:taxon-name-part></tp:taxon-name></italic> (<tp:taxon-name><tp:taxon-name-part taxon-name-part-type="family">Poaceae</tp:taxon-name-part></tp:taxon-name>, <tp:taxon-name><tp:taxon-name-part taxon-name-part-type="subfamily">Pooideae</tp:taxon-name-part></tp:taxon-name>, <tp:taxon-name><tp:taxon-name-part taxon-name-part-type="subtribe">Agrostidinae</tp:taxon-name-part></tp:taxon-name>) from Europe</article-title><source>PhytoKeys</source><day>20</day><month>11</month><year>2020</year><volume>167</volume><fpage>57</fpage><lpage>82</lpage><pub-id pub-id-type="doi">10.3897/phytokeys.167.55171</pub-id></mixed-citation></tp:treatment-meta><tp:nomenclature><tp:taxon-name><object-id xmlns:xlink="http://www.w3.org/1999/xlink" content-type="arpha" xlink:type="simple">FDD74356-6AEE-55D9-B74A-A23D6B90FBC5</object-id>
              <tp:taxon-name-part taxon-name-part-type="genus" reg="Alpagrostis">Alpagrostis</tp:taxon-name-part>
              <tp:taxon-name-part taxon-name-part-type="species" reg="setacea">setacea</tp:taxon-name-part>
              <tp:taxon-name-part taxon-name-part-type="infraspecific-rank">var.</tp:taxon-name-part>
              <tp:taxon-name-part taxon-name-part-type="variety" reg="flava">flava</tp:taxon-name-part>
              <object-id xmlns:xlink="http://www.w3.org/1999/xlink" content-type="ipni" xlink:type="simple">urn:lsid:ipni.org:names:77212602-1</object-id>
            </tp:taxon-name><tp:taxon-authority>(Des Moul.) P.M. Peterson, Romasch., Soreng &amp; Sylvester</tp:taxon-authority><tp:taxon-status xmlns:xlink="http://www.w3.org/1999/xlink" xlink:type="simple">comb. nov.</tp:taxon-status><tp:nomenclature-citation-list><tp:nomenclature-citation><tp:taxon-name>
                  <tp:taxon-name-part taxon-name-part-type="genus" reg="Agrostis"/>
                  <tp:taxon-name-part taxon-name-part-type="species" reg="setacea"/>
                  <tp:taxon-name-part taxon-name-part-type="infraspecific-rank"/>
                  <tp:taxon-name-part taxon-name-part-type="variety" reg="flava"/>
                </tp:taxon-name><comment>≡ <tp:taxon-name><tp:taxon-name-part taxon-name-part-type="genus" reg="Agrostis">Agrostis</tp:taxon-name-part> <tp:taxon-name-part taxon-name-part-type="species" reg="setacea">setacea</tp:taxon-name-part> <tp:taxon-name-part taxon-name-part-type="infraspecific-rank">var.</tp:taxon-name-part> <tp:taxon-name-part taxon-name-part-type="variety" reg="flava">flava</tp:taxon-name-part></tp:taxon-name> Des Moul., Actes Soc. Linn. Bordeaux 11: 320. 1840 ≡ <tp:taxon-name><tp:taxon-name-part taxon-name-part-type="genus" reg="Agrostis">Agrostis</tp:taxon-name-part> <tp:taxon-name-part taxon-name-part-type="species" reg="curtisii">curtisii</tp:taxon-name-part> <tp:taxon-name-part taxon-name-part-type="infraspecific-rank">var.</tp:taxon-name-part> <tp:taxon-name-part taxon-name-part-type="variety" reg="flava">flava</tp:taxon-name-part></tp:taxon-name> (Des Moul.) Portal, <tp:taxon-name><tp:taxon-name-part taxon-name-part-type="genus" reg="Agrostis">Agrostis</tp:taxon-name-part></tp:taxon-name> de France: 193. 2009. Type: France. Dans les bois découverts, les bruyères et les landes rases, aux environs de Sagonzac (Périgord), 26 May 1838, <italic>M.C. Durieu de Maisonneuve #90bis</italic> (holotype: not found; isotypes: MPU-027078 [image!], MP-027079 [image!], W-18890240353 [image!], W-18890240354 [image!]). </comment></tp:nomenclature-citation></tp:nomenclature-citation-list></tp:nomenclature></tp:taxon-treatment>
