# Supplementary material for: A phylogeny of species near Agrostis supporting the recognition of two new genera, Agrostula and Alpagrostis (Poaceae, Pooideae, Agrostidinae) from Europe
Source: PhytoKeys. 2020 Nov 20;167:57–82. doi: 10.3897/phytokeys.167.55171 (PMC7695677; doi:10.3897/phytokeys.167.55171)
Supplement: XML Treatment for Alpagrostis schleicheri [file phytokeys.167.55171-treatment10.xml]

<!DOCTYPE tp:taxon-treatment
  PUBLIC "-//TaxonX//DTD Taxonomic Treatment Publishing DTD v0 20100105//EN" "tax-treatment-NSO.dtd">
<tp:taxon-treatment xmlns:tp="http://www.plazi.org/taxpub"><tp:treatment-meta><kwd-group><label>Taxon classification</label><kwd><named-content xmlns:xlink="http://www.w3.org/1999/xlink" content-type="kingdom">Plantae</named-content></kwd><kwd><named-content xmlns:xlink="http://www.w3.org/1999/xlink" content-type="order">Poales</named-content></kwd><kwd><named-content xmlns:xlink="http://www.w3.org/1999/xlink" content-type="family">Poaceae</named-content></kwd></kwd-group><mixed-citation publication-type="journal"><person-group><name><surname>Peterson</surname><given-names>Paul M.</given-names></name><name><surname>Sylvester</surname><given-names>Steven P.</given-names></name><name><surname>Romaschenko</surname><given-names>Konstantin</given-names></name><name><surname>Soreng</surname><given-names>Robert J.</given-names></name><name><surname>Barberá</surname><given-names>Patricia</given-names></name><name><surname>Quintanar</surname><given-names>Alejandro</given-names></name><name><surname>Aedo</surname><given-names>Carlos</given-names></name></person-group><article-title>A phylogeny of species near <italic><tp:taxon-name><tp:taxon-name-part taxon-name-part-type="genus" reg="Agrostis">Agrostis</tp:taxon-name-part></tp:taxon-name></italic> supporting the recognition of two new genera, <italic><tp:taxon-name><tp:taxon-name-part taxon-name-part-type="genus" reg="Agrostula">Agrostula</tp:taxon-name-part></tp:taxon-name></italic> and <italic><tp:taxon-name><tp:taxon-name-part taxon-name-part-type="genus" reg="Alpagrostis">Alpagrostis</tp:taxon-name-part></tp:taxon-name></italic> (<tp:taxon-name><tp:taxon-name-part taxon-name-part-type="family">Poaceae</tp:taxon-name-part></tp:taxon-name>, <tp:taxon-name><tp:taxon-name-part taxon-name-part-type="subfamily">Pooideae</tp:taxon-name-part></tp:taxon-name>, <tp:taxon-name><tp:taxon-name-part taxon-name-part-type="subtribe">Agrostidinae</tp:taxon-name-part></tp:taxon-name>) from Europe</article-title><source>PhytoKeys</source><day>20</day><month>11</month><year>2020</year><volume>167</volume><fpage>57</fpage><lpage>82</lpage><pub-id pub-id-type="doi">10.3897/phytokeys.167.55171</pub-id></mixed-citation></tp:treatment-meta><tp:nomenclature><tp:taxon-name><object-id xmlns:xlink="http://www.w3.org/1999/xlink" content-type="arpha" xlink:type="simple">8D0F2308-6732-5A32-B442-E80D6E49BFE7</object-id>
              <tp:taxon-name-part taxon-name-part-type="genus" reg="Alpagrostis">Alpagrostis</tp:taxon-name-part>
              <tp:taxon-name-part taxon-name-part-type="species" reg="schleicheri">schleicheri</tp:taxon-name-part>
              <object-id xmlns:xlink="http://www.w3.org/1999/xlink" content-type="ipni" xlink:type="simple">urn:lsid:ipni.org:names:77212600-1</object-id>
            </tp:taxon-name><tp:taxon-authority>(Jord. &amp; Verl.) P.M. Peterson, Romasch., Soreng &amp; Sylvester</tp:taxon-authority><tp:taxon-status xmlns:xlink="http://www.w3.org/1999/xlink" xlink:type="simple">comb. nov.</tp:taxon-status><tp:nomenclature-citation-list><tp:nomenclature-citation><tp:taxon-name>
                  <tp:taxon-name-part taxon-name-part-type="genus" reg="Agrostis"/>
                  <tp:taxon-name-part taxon-name-part-type="species" reg="schleicheri"/>
                </tp:taxon-name><comment>≡ <tp:taxon-name><tp:taxon-name-part taxon-name-part-type="genus" reg="Agrostis">Agrostis</tp:taxon-name-part> <tp:taxon-name-part taxon-name-part-type="species" reg="schleicheri">schleicheri</tp:taxon-name-part></tp:taxon-name> Jord. &amp; Verl., Arch. Fl. France Allemagne 1: <bold>347</bold>, 346–348. 1855 ≡ <tp:taxon-name><tp:taxon-name-part taxon-name-part-type="genus" reg="Trichodium">Trichodium</tp:taxon-name-part> <tp:taxon-name-part taxon-name-part-type="species" reg="schleicheri">schleicheri</tp:taxon-name-part></tp:taxon-name> (Jord. &amp; Verl.) Fourr., Ann. Soc. Linn. Lyon, n.s., 17: 181. 1869 ≡ <tp:taxon-name><tp:taxon-name-part taxon-name-part-type="genus" reg="Agrostis">Agrostis</tp:taxon-name-part> <tp:taxon-name-part taxon-name-part-type="species" reg="subspicata">subspicata</tp:taxon-name-part></tp:taxon-name> Arv.-Touv., Essai Pl. Dauphiné: 67. 1871, nom. illeg. superfl. ≡ <tp:taxon-name><tp:taxon-name-part taxon-name-part-type="genus" reg="Agrostis">Agrostis</tp:taxon-name-part> <tp:taxon-name-part taxon-name-part-type="species" reg="alpina">alpina</tp:taxon-name-part></tp:taxon-name> proles <tp:taxon-name><tp:taxon-name-part taxon-name-part-type="genus" reg="Agrostis"/><tp:taxon-name-part taxon-name-part-type="species" reg="schleicheri">schleicheri</tp:taxon-name-part></tp:taxon-name> (Jord. &amp; Verl.) Asch. &amp; Graebn., Syn. Mitteleur. Fl. 2(1): 187. 1899 ≡ <tp:taxon-name><tp:taxon-name-part taxon-name-part-type="genus" reg="Agrestis">Agrestis</tp:taxon-name-part> <tp:taxon-name-part taxon-name-part-type="species" reg="schleicheri">schleicheri</tp:taxon-name-part></tp:taxon-name> (Jord. &amp; Verl.) Bubani, Fl. Pyren. 4: 288. 1901 ≡ <tp:taxon-name><tp:taxon-name-part taxon-name-part-type="genus" reg="Agrostis">Agrostis</tp:taxon-name-part> <tp:taxon-name-part taxon-name-part-type="species" reg="alpina">alpina</tp:taxon-name-part> <tp:taxon-name-part taxon-name-part-type="infraspecific-rank">subsp.</tp:taxon-name-part> <tp:taxon-name-part taxon-name-part-type="subspecies" reg="schleicheri">schleicheri</tp:taxon-name-part></tp:taxon-name> (Jord. &amp; Verl.) Rouy, in G. Rouy &amp; J. Foucaud, Fl. France 14: 69. 1913. Type: France. Débris mouvants des rochers calcaries de Mt. St-Nizier près de Grenoble (Isère), 15 Jul 1854, Jean-Baptiste Verlot 1584 (lectotype, <bold>designated here</bold>: P-03161255 [image!], isolectotypes: BM-001134099 [image!], BM-001134098 [image!], MPU-027081 p.p. Verlot 1584 [image!], MPU-027082 [no image], P-03656627 [image!]). </comment></tp:nomenclature-citation></tp:nomenclature-citation-list></tp:nomenclature><tp:treatment-sec sec-type="notes" id="SECID0ETEBK"><title>Notes.</title><p><xref ref-type="bibr" rid="B15">Jordon (1855)</xref> cited the following five collections: the Jura sur le Reculet (Ain), and Mont Ventoux, in August 1841, <italic>A. Jordan</italic>; Mt. St-Nizier near Grenoble, <italic>Verlot</italic>; Bex (canton of Vaud), <italic>E. Thomas</italic>; Mt. St-Nizier near Grenoble, <italic>Clement</italic>. Also cited is a report of Reuter of his collection from Jura sur le Reculet [P-03161256, image!], and <italic><tp:taxon-name><tp:taxon-name-part taxon-name-part-type="genus" reg="Agrostis">Agrostis</tp:taxon-name-part> <tp:taxon-name-part taxon-name-part-type="species" reg="filiformis">filiformis</tp:taxon-name-part></tp:taxon-name></italic> sensu <italic>Vill</italic>. We select The <italic>Verlot 1584</italic> specimen as there are several duplicates, and P-03161255 as the lectotype because that sheet is not mounted with any other collection as the MPU and BM sheets seem to be.</p><fig id="F3" position="float" orientation="portrait"><object-id xmlns:xlink="http://www.w3.org/1999/xlink" content-type="doi" xlink:type="simple">10.3897/phytokeys.167.55171.figure3</object-id><object-id xmlns:xlink="http://www.w3.org/1999/xlink" content-type="arpha" xlink:type="simple">2CBDFE9F-9070-5450-9653-9B54A8240521</object-id><label>Figure 3.</label><caption><p>Neotype of <italic><tp:taxon-name><tp:taxon-name-part taxon-name-part-type="genus" reg="Agrostis">Agrostis</tp:taxon-name-part> <tp:taxon-name-part taxon-name-part-type="species" reg="setacea">setacea</tp:taxon-name-part></tp:taxon-name></italic> Curtis [= <italic><tp:taxon-name><tp:taxon-name-part taxon-name-part-type="genus" reg="Alpagrostis">Alpagrostis</tp:taxon-name-part> <tp:taxon-name-part taxon-name-part-type="species" reg="setacea">setacea</tp:taxon-name-part></tp:taxon-name></italic> (Poir.) P.M. Peterson, Romasch., Soreng &amp; Sylvester] from Curtis’s garden (BM-001144085), upper left hand specimen indicated by <bold>A</bold>.</p></caption><graphic xmlns:xlink="http://www.w3.org/1999/xlink" xlink:href="phytokeys-167-057-g003.jpg" position="float" orientation="portrait" xlink:type="simple" id="oo_477750.jpg"><uri content-type="original_file" xlink:type="simple">https://binary.pensoft.net/fig/477750</uri></graphic></fig></tp:treatment-sec><ref-list><ref id="B15"><mixed-citation xmlns:xlink="http://www.w3.org/1999/xlink" xlink:type="simple"><person-group><name name-style="western"><surname>Jordon</surname><given-names>CTA</given-names></name></person-group> (<year>1855</year>) <article-title>Notice sur plusieurs plantes novelles.</article-title><source>Archives de la Flore de France et d’Allemagne</source><volume>2</volume>: <fpage>140</fpage>–<lpage>448</lpage>.</mixed-citation></ref></ref-list></tp:taxon-treatment>
